# Supplementary material for: Water quality assessment based on multivariate statistics and water quality index of a strategic river in the Brazilian Atlantic Forest
Source: Sci Rep. 2020 Dec 16;10:22038. doi: 10.1038/s41598-020-78563-0 (PMC7744518; doi:10.1038/s41598-020-78563-0)
Supplement: Supplementary file 1 — Supplementary Table S1. [file 41598_2020_78563_MOESM1_ESM.xlsx]

## Sheet: Planilha1
Supplementary information Water quality assessment based on multivariate statistics and water quality index of a strategic river in the Brazilian Atlantic Forest David de Andrade Costa1,2,*, José Paulo Soares de Azevedo2,*, Marco Aurélio dos Santos2, Rafaela dos Santos Facchetti Vinhaes Assumpção3 1Federal Fluminense Institute, São João da Barra Advanced Campus, BR 356 - KM 181 - São João da Barr…
Table S1: Water quality parameters of the Piabanha River, 2012 data set. Distances refers to measures from the source to the mouth of the Piabanha River. Abbreviations, units, methods, quantification limits and permissible limits to rivers class 2 are described in Table 1 of the main text.
Date	Distance	DO	Temp.	T. Coli	pH	BOD5,20	Nitrate	Phosphate	Turbidity	SS
2012-07-04	3	8.4	15	350000	7.2	6	0.4	0.12	6.3	18
2012-08-15	3	7.8	14	1600000	6.6	7.6	0.46	0.16	0.85	3
2012-09-18	3	5.8	18	170000	6.4	6.8	0.33	0.5	4.3	43
2012-10-24	3	6.8	20	170000	7.2	3.6	0.37	0.15	12	9
2012-11-13	3	7.8	19	350000	6.9	10	1.5	0.18	32	41
2012-12-12	3	6.8	21	49000	6.4	4.8	0.41	0.1	0.96	14.5
2012-07-04	10	4	18.5	920000	7	7	0.47	0.23	5.1	19
2012-08-15	10	3	17	130000	6.4	7.6	0.36	0.37	5.2	7
2012-09-18	10	2	18	110000	6.7	5.8	0.03	0.86	6.4	34
2012-10-24	10	3.2	20	790000	7	3.8	0.39	0.19	5	12
2012-11-13	10	5.6	20	350000	6.9	10	3	0.36	38	88
2012-12-12	10	2.4	22	79000	6.8	12	0.24	0.08	1.9	15
2012-07-04	29	6.2	18	350000	7.2	4.4	0.86	0.11	4.9	9
2012-08-15	29	5.2	17	46000	6.7	4.8	0.49	0.27	9.5	2
2012-09-18	29	5.8	20	11000	7.7	6.6	0.16	0.66	9.8	29
2012-10-24	29	2.6	20	110000	7.1	2.6	0.24	0.69	5.7	9.8
2012-11-13	29	5.2	20	130000	7	9.2	2.1	0.64	73	165.5
2012-12-12	29	3.4	23	33000	6.8	6	0.36	0.1	3.4	20
2012-07-04	33	5.8	17	13000	7.3	7	0.83	0.41	81	133
2012-08-15	33	5.4	17	24000	6.8	5.6	0.52	0.4	64	83
2012-09-18	33	5.8	21	35000	7.7	7.6	0.16	0.7	9.8	29
2012-10-24	33	3	20	92000	7	3.8	0.26	0.26	32	7.2
2012-11-13	33	5	20	350000	7.1	8.4	1.6	0.96	220	412
2012-12-12	33	4	23	13000	6.9	4	0.37	0.07	7.6	44
2012-07-04	37	7.2	17	22000	7.3	5.2	0.86	0.25	67	103
2012-08-15	37	6	17	54000	6.9	4.4	0.5	0.15	12	10
2012-09-18	37	5.8	21	4900	7.7	7.6	0.16	0.7	9.8	29
2012-10-24	37	5	20	54000	7	3	0.43	0.21	13	3.4
2012-11-13	37	4.8	21	54000	7.2	9.4	1.9	0.98	181	394
2012-12-12	37	5	23	11000	6.8	8	0.55	0.05	12	49
2012-07-04	43	6	18	13000	7.5	5.6	1.3	0.13	13	26
2012-08-15	43	8	17	54000	6.9	8.4	0.95	0.27	23	8
2012-09-18	43	7.2	22	70000	7.7	7.6	0.9	0.63	7.8	28
2012-10-24	43	6.6	20	79000	7.1	3.6	1.11	0.15	11	1
2012-11-13	43	7.2	21	35000	7.2	9	2.4	1.88	269	568
2012-12-12	43	6.4	25	13000	6.8	5.8	1.1	0.21	13	77
2012-07-04	50	9	18.5	3300	7.5	5.2	2.2	0.15	18	23
2012-08-15	50	8.6	17	4900	6.9	8.4	2.13	0.26	29	19
2012-09-18	50	8.2	22	7000	7.8	8	2	0.74	6.6	27
2012-10-24	50	7.4	20	7900	7.3	5	4.68	0.17	10	2.4
2012-11-13	50	7.6	23	92000	7.4	8	3	1.65	240	586
2012-12-12	50	7.2	26	24000	6.7	5.2	2.1	0.21	14	100
2012-07-04	60	9	19	13000	7.6	2.4	1.7	0.1	29	28
2012-08-15	60	8.8	17	11000	7	3.6	1.74	0.02	12	4
2012-09-18	60	7.8	23	1700	7.8	4	2.1	0.79	10.9	31
2012-12-12	60	6.8	27	3300	7	2	1.7	0.15	14	48
2012-07-04	79	9	20	3300	7.7	2	1.6	0.1	33	30
2012-08-15	79	9.2	20	1400	7.2	2	1.94	0.01	9.5	33
2012-09-18	79	8.2	23	1700	7.8	2	1.4	0.3	12.7	24
2012-10-24	79	7.6	20	3300	7.5	2	1.97	0.05	15	2.2
2012-11-13	79	8	23	1700	7.4	2	1.8	0.18	44	34
2012-12-12	79	7.4	27	3300	7.2	2	1.5	0.04	28	67
