# Supplementary material for: Water quality assessment based on multivariate statistics and water quality index of a strategic river in the Brazilian Atlantic Forest
Source: Sci Rep. 2020 Dec 16;10:22038. doi: 10.1038/s41598-020-78563-0 (PMC7744518; doi:10.1038/s41598-020-78563-0)
Supplement: Supplementary file 2 — Supplementary Table S2. [file 41598_2020_78563_MOESM2_ESM.xlsx]

## Sheet: Planilha1
Supplementary information Water quality assessment based on multivariate statistics and water quality index of a strategic river in the Brazilian Atlantic Forest David de Andrade Costa1,2,*, José Paulo Soares de Azevedo2,*, Marco Aurélio dos Santos2, Rafaela dos Santos Facchetti Vinhaes Assumpção3 1Federal Fluminense Institute, São João da Barra Advanced Campus, BR 356 - KM 181 - São João da Barr…
Table S2: Water quality parameters of the Piabanha River, 2019 data set. Distances refers to measures from the source to the mouth of the Piabanha River. Station 9 is located on the Paquequer/Preto River. Abbreviations, units, methods, quantification limits and permissible limits to rivers class 2 are described in Table 1 of the main text.
Date	Distance	Station	DO	Temp.	E. Coli	pH	BOD5,20	Nitrate	Phosphate	Turbidity	TDS	SS	Alcalinity	COD	TP	Ammonium	TN
2019-07-24	12	1	6.05	20.27	18000	7.09	8	1	0.633	5.37	200	3	64	25	0.829	7.75	8.5
2019-07-24	15	2	6.8	18.72	200000	7.03	8	1.04	0.932	9.91	221	1	75	26	1.24	9.25	10.4
2019-07-24	29	3	6.83	18.65	200000	6.45	5	1	0.502	7.07	171	1	53	13	0.81	5.8	7.5
2019-07-24	33	4	7.49	17.45	18000	7.04	17	1	0.501	17.5	158	16	49	44	0.691	4.9	6.5
2019-07-24	52	5	7.86	16.8	9100	8.11	11	4.19	0.408	3.75	147	1	34	34	0.691	1.85	6.7
2019-07-24	58	6	7.65	17.16	4100	8.06	2	2.94	0.158	10.7	113	5	18	10	0.278	0.39	4
2019-07-24	70	7	7	18.32	210	7.14	2	3.09	0.165	7.14	111	4	16	10	0.242	0.13	3.8
2019-07-24	79	8	7.35	17.7	220	7.12	2	3.06	0.165	7.37	114	1	21	10	0.272	0.09	3.1
2019-08-19	12	1	10.79	18.12	2000	6.31	15	1	0.527	3.91	141	64	62	39	0.748	7.75	9
2019-08-19	15	2	9.7	19.3	2000	7.12	12	1.44	0.649	6.15	160	28	71	30	0.926	10	12.6
2019-08-20	29	3	10.03	18.31	1	6.67	5	1.49	0.41	4.12	143	10	18	13	0.604	6	8.6
2019-08-21	33	4	10.02	18.33	9400	6.97	2	1.14	0.239	6.1	103	36	27	10	0.404	3.4	5.3
2019-08-20	52	5	9.54	18.88	1	6.93	2	3.28	0.341	6.96	118	13	25	10	0.525	1.8	6.7
2019-08-21	58	6	9.52	19.01	8200	6.98	2	2.47	0.175	11.5	56	10	19	10	0.357	0.84	5.7
2019-08-22	70	7	9.37	19.21	1900	6.95	2	3.37	0.165	20.5	84	10	19	10	0.342	0.37	6.6
2019-08-22	79	8	9.19	19.48	490	7.02	2	3.08	0.144	11.3	78	10	21	10	0.264	0.1	3.8
2019-09-17	12	1	6.3	24.73	2400	8.37	45	1	0.587	4.87	179	10	75	114	0.903	8.5	9.4
2019-09-17	15	2	7	23.23	1600	7.98	12	1	0.898	8.71	121	14	85	37	1.45	10	13
2019-09-17	29	3	6.25	24.83	1300	8.32	6	1	0.631	3.95	101	10	66	18	0.921	7.5	8.9
2019-09-17	33	4	6.88	23.48	1100	8.18	20	1	0.498	7.82	94	26	58	55	0.787	5.3	7.8
2019-09-17	52	5	7.52	22.24	2400	6.61	8	4.44	0.504	8.25	139	16	41	21	0.747	1.5	9.2
2019-09-17	58	6	6.86	23.53	1100	8.75	6	3.35	0.132	10.1	83	10	26	17	0.307	0.36	4.8
2019-09-17	70	7	6.19	24.99	33	8.07	7	3.81	0.138	7.82	79	15	25	20	0.247	0.06	4.8
2019-09-17	79	8	6.61	24.04	100	8.02	6	3.55	0.13	9.64	79	10	24	14	0.245	0.06	4.2
2019-10-30	12	1	6.73	22.66	400	6.11	6	1	0.512	3.58	209	10	67	29	0.993	7.5	6.9
2019-10-30	15	2	6.52	22.9	980	6.12	6	1	0.92	6.25	248	10	91	37	1.65	8.5	10.3
2019-10-30	29	3	6.75	23.02	1	6.28	12	1	0.492	3.95	190	10	63	51	0.847	6.25	6.3
2019-10-30	33	4	6.92	24.37	920	6.49	8	1	0.242	20.6	123	10	61	45	0.323	2.9	3.8
2019-10-30	52	5	7.01	24.45	15000	6.87	11	2.45	0.233	90.4	116	104	17	60	0.736	2	6
2019-10-30	58	6	6.93	25.72	6400	6.49	10	2.63	0.127	114	108	80	25	47	0.158	0.64	3.8
2019-10-30	70	7	6.54	24.19	9900	6.84	11	3.47	0.094	330	90	147	21	61	0.322	0.06	5.1
2019-10-30	79	8	6.75	24.3	730	7.03	9	4.16	0.166	24	92	15	23	44	0.29	0.09	4.5
2019-11-28	12	1	7.71	21.6	820	6.86	2	1	0.358	7.92	161	10	50	10	0.639	4.5	7.3
2019-11-28	15	2	7.61	21.53	24000	6.84	7	1	0.503	5.57	158	12	44	18	0.772	4.5	8.2
2019-11-28	29	3	7.94	21.34	3400	6.92	2	1	0.248	6.72	128	10	43	10	0.436	3.75	6
2019-11-27	33	4	6.14	23.6	2100	6.98	2	1	0.157	12.1	89	26	21	10	0.562	2.6	5.2
2019-11-26	52	5	6.65	23.77	9200	6.87	2	2.34	0.113	8.6	68	10	17	10	0.255	0.34	3.7
2019-11-27	58	6	6.19	23.52	2600	6.95	2	1.29	0.061	21.7	51	22	10	10	0.225	0.24	2.3
2019-11-27	70	7	6.4	23.75	770	7.02	2	1.56	0.06	24.9	50	10	10	10	0.152	0.1	2.5
2019-11-27	79	8	6.45	23.35	740	6.96	2	1.24	0.05	35.2	43	28	12	10	0.179	0.09	2.5
2019-12-29	12	1	11.72	21.12	9800	7.23	2	1	0.409	6.06	104	10	53	10	0.588	5.75	6
2019-12-29	15	2	3.4	21.77	24000	7.41	12	1.07	0.415	5.11	98	10	44	29	0.555	5	6.5
2019-12-29	29	3	4.72	21.26	20000	7.52	5	1	0.245	4.52	84	10	35	16	0.403	4.25	5.7
2019-12-29	33	4	4.21	21.22	24000	7.56	7	1	0.179	7.22	77	10	31	21	0.341	2.5	3.7
2019-12-29	52	5	6.42	24.65	6900	7.32	8	1.88	0.182	5.79	73	10	25	22	0.322	0.7	6.1
2019-12-29	58	6	7.39	25.43	6300	7.42	11	1.23	0.068	51.7	60	41	20	30	0.246	0.34	2
2019-12-29	70	7	7.32	25.83	2800	7.31	6	1.17	0.059	80.7	56	49	20	18	0.236	0.16	2.1
2019-12-29	79	8	7.23	26.12	410	7.23	6	1.29	0.068	77.6	57	54	18	14	0.268	0.16	5
2019-07-24	-	9	8.64	15.59	1800	8.4	2	3.59	0.188	6.99	136	4	25	10	0.396	1.45	5.3
2019-08-23	-	9	9.93	17.18	1200	6.99	2	2.04	0.127	6.03	94	10	19	10	0.336	1.47	5.7
2019-09-17	-	9	8.55	20.48	340	6.6	8	4.13	0.1	6.61	84	10	30	23	0.253	1.05	8.7
2019-10-30	-	9	7.12	20.71	26000	7.34	30	2.4	0.028	92.3	74	127	19	98	0.466	0.7	4.7
2019-11-26	-	9	6.47	23.35	2900	7	2	2.05	0.048	6.61	71	13	19	10	0.217	0.68	4.4
2019-12-29	-	9	4.14	23.06	4000	7.12	13	1.59	0.062	4.67	71	12	29	37	0.218	0.62	3.6
