# Supplementary material for: Water quality assessment based on multivariate statistics and water quality index of a strategic river in the Brazilian Atlantic Forest
Source: Sci Rep. 2020 Dec 16;10:22038. doi: 10.1038/s41598-020-78563-0 (PMC7744518; doi:10.1038/s41598-020-78563-0)
Supplement: Supplementary file 3 — Supplementary Table S3. [file 41598_2020_78563_MOESM3_ESM.xlsx]

## Sheet: Planilha1
Supplementary information Water quality assessment based on multivariate statistics and water quality index of a strategic river in the Brazilian Atlantic Forest David de Andrade Costa1,2,*, José Paulo Soares de Azevedo2,*, Marco Aurélio dos Santos2, Rafaela dos Santos Facchetti Vinhaes Assumpção3 1Federal Fluminense Institute, São João da Barra Advanced Campus, BR 356 - KM 181 - São João da Barr…
Table S3: Temporal distribution of dissolved oxygen (mgL-1) from 1980 to 2019 at station PB002.
Date	DO
1980-07-08	2.6
1980-11-20	3.4
1981-01-12	5.8
1981-01-22	6.8
1981-04-08	1
1981-05-06	3.2
1981-06-04	3.8
1981-06-16	1.4
1981-08-09	1.6
1981-10-03	4.8
1981-10-20	5
1982-02-17	2.8
1982-08-24	3.6
1983-06-06	5.4
1983-12-01	5
1983-12-07	4.4
1985-03-26	5.2
1985-05-11	5.4
1985-05-15	4.4
1985-08-13	1.4
1986-02-12	1.8
1986-05-14	2.4
1986-09-22	1.8
1986-10-21	1.6
1987-08-12	3.4
1987-09-03	4
1987-10-19	1.8
1988-02-11	8
1988-05-05	6.4
1989-01-31	3.8
1989-03-21	5.6
1989-05-09	2.6
1989-09-05	6.6
1989-09-27	5.4
1989-11-01	4.6
1989-11-07	4.4
1989-12-28	3.8
1990-03-09	4
1990-05-15	5.4
1990-07-02	2.4
1990-10-07	1.8
1990-10-30	2.6
1991-04-17	4.4
1991-07-10	4.6
1991-08-21	2
1991-10-16	4.2
1992-01-08	6.4
1992-09-10	4.6
1993-06-29	6.8
1993-08-26	0.6
1993-10-26	1.8
1993-12-07	3.2
1994-03-24	5.4
1994-05-05	6
1994-06-14	5.6
1994-08-23	3.2
1994-10-25	1.4
1995-03-29	3.4
1995-05-11	5.2
1995-06-28	3.8
1995-09-14	4.4
1995-10-10	4.4
1995-12-12	3.2
1996-01-16	5
1996-03-28	5
1996-05-15	3.8
1996-07-10	1
1996-09-17	5.2
1996-11-27	6.2
1998-06-08	3.3
1998-10-07	5
1998-12-10	4.2
2001-07-04	4.2
2001-09-13	4.8
2001-10-10	3.8
2001-11-13	6.8
2001-12-11	4.4
2002-01-24	5.4
2002-02-28	7.2
2002-04-25	3.6
2002-06-27	5.6
2002-08-08	7.6
2002-10-16	5
2003-01-23	6.2
2003-03-12	5.2
2003-06-11	4.8
2003-09-16	10
2004-01-15	5.6
2004-03-31	5.8
2004-05-19	5.6
2004-06-08	3.2
2004-09-23	2.2
2004-11-25	3
2005-01-06	5
2005-03-30	5.2
2005-05-19	4.6
2005-08-04	4.4
2005-10-27	2.8
2005-12-12	7.6
2006-01-10	6.6
2006-03-21	4.4
2006-06-07	5.4
2006-07-06	4.4
2006-11-08	8.6
2007-03-29	5
2007-05-09	4.6
2007-08-08	4
2007-12-06	2
2008-04-08	7.4
2008-06-19	3.8
2008-09-04	3
2009-02-11	6
2009-06-24	5
2009-08-10	3.4
2010-03-03	7
2010-06-09	6.2
2010-08-18	4.8
2010-10-06	4.8
2010-11-25	5
2011-01-11	7
2011-02-09	7
2011-03-31	7.2
2011-10-04	4.6
2011-12-05	5
2012-01-17	5.6
2012-03-14	2.2
2012-03-14	2.2
2012-05-09	5.6
2012-06-13	5
2012-07-04	4
2012-07-04	4
2012-07-18	4.8
2012-08-15	3
2012-09-18	2
2012-10-24	3.2
2012-11-13	5.6
2012-12-12	2.4
2013-01-22	6.8
2013-02-26	4.2
2013-04-02	6.54
2013-04-29	5.6
2013-06-26	4.4
2013-08-26	4.4
2013-10-16	3.4
2013-11-13	3.8
2014-01-08	4.8
2014-03-12	4.2
2014-05-26	4.6
2014-07-22	3.2
2014-10-28	6
2015-06-16	3
2015-09-21	1.4
2015-11-17	7.2
2016-02-02	5.8
2016-03-21	4.4
2016-09-22	3.8
2017-02-14	5.6
2017-11-28	4.2
2018-02-20	5.6
2018-05-15	4.8
2018-09-18	6.6
2018-12-12	3
2019-03-27	5.2
2019-06-26	3
2019-09-18	2.4
2019-12-09	5
