# Supplementary material for: Water quality assessment based on multivariate statistics and water quality index of a strategic river in the Brazilian Atlantic Forest
Source: Sci Rep. 2020 Dec 16;10:22038. doi: 10.1038/s41598-020-78563-0 (PMC7744518; doi:10.1038/s41598-020-78563-0)
Supplement: Supplementary file 4 — Supplementary Table S4. [file 41598_2020_78563_MOESM4_ESM.xlsx]

## Sheet: Planilha1
Supplementary information Water quality assessment based on multivariate statistics and water quality index of a strategic river in the Brazilian Atlantic Forest David de Andrade Costa1,2,*, José Paulo Soares de Azevedo2,*, Marco Aurélio dos Santos2, Rafaela dos Santos Facchetti Vinhaes Assumpção3 1Federal Fluminense Institute, São João da Barra Advanced Campus, BR 356 - KM 181 - São João da Barr…
Table S4: Temporal distribution of dissolved oxygen (mgL-1), from 1980 to 2019 at station PB011.
Date	DO
1980-07-08	8.2
1980-10-23	8
1980-10-27	8
1980-11-20	7.8
1981-01-22	7.8
1981-04-08	8.6
1981-05-06	8.4
1981-08-09	8.8
1981-10-03	7.6
1982-01-14	8.6
1982-02-17	8.4
1982-03-15	8.4
1982-04-15	5.4
1982-06-15	3
1982-08-24	8.8
1982-09-27	7.4
1982-10-11	7.6
1982-10-19	2.2
1982-12-05	9.4
1982-12-07	4
1982-12-14	8.2
1983-03-28	8.4
1983-06-06	8.6
1983-07-02	7.8
1983-09-08	9.2
1983-10-05	8.4
1983-10-17	8.2
1983-12-01	7.8
1983-12-07	8.8
1983-12-09	8.8
1983-12-22	8.2
1984-01-31	7.6
1984-03-29	8
1984-04-12	8
1984-06-11	8
1984-06-27	8.8
1984-07-23	9
1984-08-05	8
1984-10-10	9.2
1985-03-26	7.8
1985-04-18	7.6
1985-05-11	7.6
1985-05-15	8
1985-08-07	8.6
1985-08-13	8.2
1985-09-19	7.6
1985-10-21	7.6
1985-11-06	8.8
1985-11-27	7.6
1985-12-16	8
1986-02-12	7
1986-02-26	7.4
1986-05-14	8.6
1986-09-22	7.4
1986-10-21	7.8
1987-08-12	8
1987-09-03	7.6
1987-10-19	6.8
1988-02-11	4
1988-05-05	8.2
1989-01-31	7.4
1989-03-21	7.8
1989-05-09	8.2
1989-09-05	8.4
1989-09-27	8.2
1989-11-01	6.6
1989-11-07	9.2
1989-12-28	7.8
1990-03-09	7.6
1990-05-15	8.6
1990-07-02	7.4
1990-10-07	8.4
1990-10-30	7.4
1991-04-17	7.6
1991-07-10	8.8
1991-08-21	8.4
1991-10-16	8
1992-01-08	8
1992-09-10	8.8
1993-06-29	8.6
1993-08-26	8
1993-10-26	6.8
1993-12-07	7.4
1994-03-24	7.4
1994-05-05	8.2
1994-06-14	9
1994-08-23	8.2
1994-10-25	7.4
1995-03-29	7.4
1995-05-11	8
1995-06-28	8.4
1995-09-14	6.8
1995-10-10	7.8
1995-12-12	8.2
1996-01-16	7.8
1996-03-28	7
1996-05-15	6.2
1996-07-10	8
1996-09-17	8.6
1996-11-27	8.6
1998-06-08	7.4
1998-10-07	7.6
1998-12-10	7.6
1999-04-07	7.2
2001-07-04	9.2
2001-09-13	7
2001-10-10	8.6
2001-11-13	8.6
2001-12-11	5.6
2002-01-24	7.6
2002-02-28	7.8
2002-04-25	8.4
2002-06-27	9
2002-08-08	8
2002-10-16	10.2
2003-01-23	8
2003-03-12	9.2
2003-06-11	8.4
2003-09-16	10
2004-01-15	8
2004-03-31	8.2
2004-05-19	8.6
2004-06-08	10.2
2004-09-23	8
2004-11-25	8.6
2005-01-06	8
2005-03-30	8.2
2005-05-19	8.2
2005-08-04	8.8
2005-10-27	7.8
2005-12-12	10
2006-01-10	8
2006-03-21	8.6
2006-06-07	7
2006-07-06	9.6
2006-11-08	9.6
2007-03-29	8
2007-05-09	8.8
2007-08-08	9
2007-12-06	7
2008-04-08	8.8
2008-06-19	8.6
2008-09-04	8.2
2009-02-11	7.6
2009-04-01	8
2009-06-24	10
2009-08-10	8.4
2010-03-03	10.2
2010-06-09	9.2
2010-08-18	8.4
2010-10-06	7.4
2010-11-25	7.8
2011-01-11	8
2011-02-09	8.2
2011-03-31	8.2
2011-10-04	8.4
2011-12-05	8
2012-01-17	8
2012-03-14	7.8
2012-03-14	7.8
2012-05-09	9
2012-06-13	9.2
2012-07-04	9
2012-07-04	9
2012-07-18	8.8
2012-08-15	9.2
2012-09-18	8.2
2012-10-24	7.6
2012-11-13	8
2012-12-12	7.4
2013-01-22	8.22
2013-02-26	8.6
2013-04-02	7.99
2013-04-29	8.8
2013-06-26	8.2
2013-08-26	8
2013-10-16	8
2013-11-13	7.6
2014-01-08	7.4
2014-03-12	7.8
2014-05-26	9
2014-07-22	8.6
2014-10-28	8
2015-06-16	8.4
2015-11-17	1.6
2016-02-02	8.2
2016-03-21	8
2016-09-22	8.2
2017-02-14	7.8
2017-11-28	8
2018-02-20	5.6
2018-05-15	8.4
2018-09-18	8.6
2018-12-12	7.4
2019-03-27	7.8
2019-06-26	8.8
2019-09-18	8
2019-12-09	7.4
