# Supplementary material for: Water quality assessment based on multivariate statistics and water quality index of a strategic river in the Brazilian Atlantic Forest
Source: Sci Rep. 2020 Dec 16;10:22038. doi: 10.1038/s41598-020-78563-0 (PMC7744518; doi:10.1038/s41598-020-78563-0)
Supplement: Supplementary file 5 — Supplementary Table S5. [file 41598_2020_78563_MOESM5_ESM.xlsx]

## Sheet: Planilha1
Supplementary information Water quality assessment based on multivariate statistics and water quality index of a strategic river in the Brazilian Atlantic Forest David de Andrade Costa1,2,*, José Paulo Soares de Azevedo2,*, Marco Aurélio dos Santos2, Rafaela dos Santos Facchetti Vinhaes Assumpção3 1Federal Fluminense Institute, São João da Barra Advanced Campus, BR 356 - KM 181 - São João da Barr…
Table S5: Temporal distribution of dissolved oxygen (mgL-1), organized in quarterly averages, from 1980 to 2019 at station PB002.
Quarter	Year	DO
1ºtrim-summer	1980	5.13
2ºtrim-autumn		4.73
3ºtrim-winter		2.6
4ºtrim-spring		3.4
1ºtrim-summer	1981	6.3
2ºtrim-autumn		2.1
3ºtrim-winter		2.27
4ºtrim-spring		4.9
1ºtrim-summer	1982	2.8
2ºtrim-autumn		4.73
3ºtrim-winter		3.6
4ºtrim-spring		3.88
1ºtrim-summer	1983	4.7
2ºtrim-autumn		4.73
3ºtrim-winter		5.4
4ºtrim-spring		4.22
1ºtrim-summer	1984	5.13
2ºtrim-autumn		4.73
3ºtrim-winter		3.88
4ºtrim-spring		4.22
1ºtrim-summer	1985	5.13
2ºtrim-autumn		5
3ºtrim-winter		1.4
4ºtrim-spring		4.22
1ºtrim-summer	1986	1.8
2ºtrim-autumn		2.4
3ºtrim-winter		3.88
4ºtrim-spring		1.7
1ºtrim-summer	1987	5.13
2ºtrim-autumn		4.73
3ºtrim-winter		3.4
4ºtrim-spring		2.9
1ºtrim-summer	1988	8
2ºtrim-autumn		6.4
3ºtrim-winter		3.88
4ºtrim-spring		4.22
1ºtrim-summer	1989	3.8
2ºtrim-autumn		4.1
3ºtrim-winter		3.88
4ºtrim-spring		5.25
1ºtrim-summer	1990	5.13
2ºtrim-autumn		4.7
3ºtrim-winter		2.4
4ºtrim-spring		2.2
1ºtrim-summer	1991	5.13
2ºtrim-autumn		4.4
3ºtrim-winter		3.3
4ºtrim-spring		4.2
1ºtrim-summer	1992	6.4
2ºtrim-autumn		4.73
3ºtrim-winter		3.88
4ºtrim-spring		4.6
1ºtrim-summer	1993	3.2
2ºtrim-autumn		4.73
3ºtrim-winter		3.7
4ºtrim-spring		1.8
1ºtrim-summer	1994	5.13
2ºtrim-autumn		5.7
3ºtrim-winter		4.4
4ºtrim-spring		1.4
1ºtrim-summer	1995	3.2
2ºtrim-autumn		4.3
3ºtrim-winter		3.8
4ºtrim-spring		4.4
1ºtrim-summer	1996	5
2ºtrim-autumn		4.4
3ºtrim-winter		1
4ºtrim-spring		5.7
1ºtrim-summer	1997	5.13
2ºtrim-autumn		4.73
3ºtrim-winter		3.88
4ºtrim-spring		4.22
1ºtrim-summer	1998	4.2
2ºtrim-autumn		4.73
3ºtrim-winter		3.3
4ºtrim-spring		5
1ºtrim-summer	1999	5.13
2ºtrim-autumn		4.73
3ºtrim-winter		3.88
4ºtrim-spring		4.22
1ºtrim-summer	2000	5.13
2ºtrim-autumn		4.73
3ºtrim-winter		3.88
4ºtrim-spring		4.22
1ºtrim-summer	2001	4.4
2ºtrim-autumn		4.73
3ºtrim-winter		4.2
4ºtrim-spring		5.13
1ºtrim-summer	2002	6.3
2ºtrim-autumn		3.6
3ºtrim-winter		6.6
4ºtrim-spring		5
1ºtrim-summer	2003	6.2
2ºtrim-autumn		5.2
3ºtrim-winter		4.8
4ºtrim-spring		10
1ºtrim-summer	2004	5.6
2ºtrim-autumn		5.7
3ºtrim-winter		3.2
4ºtrim-spring		2.6
1ºtrim-summer	2005	6.3
2ºtrim-autumn		4.9
3ºtrim-winter		4.4
4ºtrim-spring		2.8
1ºtrim-summer	2006	6.6
2ºtrim-autumn		4.4
3ºtrim-winter		4.9
4ºtrim-spring		8.6
1ºtrim-summer	2007	2
2ºtrim-autumn		4.8
3ºtrim-winter		4
4ºtrim-spring		4.22
1ºtrim-summer	2008	5.13
2ºtrim-autumn		7.4
3ºtrim-winter		3.8
4ºtrim-spring		3
1ºtrim-summer	2009	6
2ºtrim-autumn		4.73
3ºtrim-winter		4.2
4ºtrim-spring		4.22
1ºtrim-summer	2010	5.13
2ºtrim-autumn		7
3ºtrim-winter		5.5
4ºtrim-spring		4.9
1ºtrim-summer	2011	6.33
2ºtrim-autumn		7.2
3ºtrim-winter		3.88
4ºtrim-spring		4.6
1ºtrim-summer	2012	4
2ºtrim-autumn		3.33
3ºtrim-winter		4.16
4ºtrim-spring		3.6
1ºtrim-summer	2013	5.5
2ºtrim-autumn		6.07
3ºtrim-winter		4.4
4ºtrim-spring		3.6
1ºtrim-summer	2014	4.8
2ºtrim-autumn		4.4
3ºtrim-winter		3.2
4ºtrim-spring		6
1ºtrim-summer	2015	5.13
2ºtrim-autumn		4.73
3ºtrim-winter		3
4ºtrim-spring		4.3
1ºtrim-summer	2016	5.8
2ºtrim-autumn		4.4
3ºtrim-winter		3.8
4ºtrim-spring		3.9
1ºtrim-summer	2017	5.6
2ºtrim-autumn		4.73
3ºtrim-winter		3.88
4ºtrim-spring		4.22
1ºtrim-summer	2018	7.4
2ºtrim-autumn		5.7
3ºtrim-winter		5.6
4ºtrim-spring		8.6
1ºtrim-summer	2019	7.8
2ºtrim-autumn		8
3ºtrim-winter		7.4
4ºtrim-spring		8.8
